# Supplementary material for: Overexpression of WsSGTL1 Gene of Withania somnifera Enhances Salt Tolerance, Heat Tolerance and Cold Acclimation Ability in Transgenic Arabidopsis Plants
Source: PLoS One. 2013 Apr 30;8(4):e63064. doi: 10.1371/journal.pone.0063064 (PMC3639950; doi:10.1371/journal.pone.0063064)
Supplement: Figure S4 — A Genome walking PCR with adaptor primers and gene specific primers. PCR products from non template control (lane 1), nested control (lane 2), AP1+GSP1 (lane 3), AP2+GSP2 (lane 4), AP1+GSP3 (lane 5) and AP2+GSP4 (lane 6) are shown. M;λ HindIII/EcoRI double digested DNA molecular weight markers. B. Promoter sequence of WsSGTL1. Nucleotide sequence of WsSGTL1 promoter including intronic region (shown as red color) and overlapping sequence of SGTL1 (shown as green color). (ZIP) [file pone.0063064.s004.zip]

Archive with 2 entries (2 files):
- Figure S4 A in File S4.tif
- Figure S4 B in File S4.tif
