# Supplementary material for: Overexpression of WsSGTL1 Gene of Withania somnifera Enhances Salt Tolerance, Heat Tolerance and Cold Acclimation Ability in Transgenic Arabidopsis Plants
Source: PLoS One. 2013 Apr 30;8(4):e63064. doi: 10.1371/journal.pone.0063064 (PMC3639950; doi:10.1371/journal.pone.0063064)
Supplement: Figure S5 — Secondary structure and alignments (A) Secondary structure of WsSGTL1 . (B) Secondary structure of AtSGT . (C) Alignment of WsSGTL1 and AtSGT. (ZIP) [file pone.0063064.s005.zip]

Archive with 3 entries (3 files):
- Figure S5 B in File S5.tif
- Figure S5 C in File S5.tif
- Figure S5 A in File S5.tif
